# Supplementary material for: Undertaking a New Regulatory Challenge: Monitoring of Ergot Alkaloids in Italian Food Commodities
Source: Toxins (Basel). 2021 Dec 6;13(12):871. doi: 10.3390/toxins13120871 (PMC8708126; doi:10.3390/toxins13120871)
Supplement: Supplementary file 1 [file toxins-13-00871-s001.zip]

Archive with 1 entries (1 files):
- toxins-1461420-supplementary.pdf
